# Supplementary material for: Effectiveness of a Comprehensive Health Literacy Consultation Skills Training for Undergraduate Medical Students: A Randomized Controlled Trial
Source: Int J Environ Res Public Health. 2019 Dec 20;17(1):81. doi: 10.3390/ijerph17010081 (PMC6982343; doi:10.3390/ijerph17010081)
Supplement: Supplementary file 1 [file ijerph-17-00081-s001.zip]

Archive with 2 entries (2 files):
- S1 Questionnaire HL consultation.docx
- S2 Video observation form final.xlsx
