# Supplementary material for: Effectiveness of a Comprehensive Health Literacy Consultation Skills Training for Undergraduate Medical Students: A Randomized Controlled Trial
Source: Int J Environ Res Public Health. 2019 Dec 20;17(1):81. doi: 10.3390/ijerph17010081 (PMC6982343; doi:10.3390/ijerph17010081)
Supplement: Supplementary file 1 [file ijerph-17-00081-s001.zip › S2 Video observation form final.xlsx]

## Sheet: Four habits description
			S1. Video observation form
			Rating Scale with anchor points
Habits	1	2	3	4	5
Habit 1: invest in the beginning
A. Show familiarity	Clinician needs to refer to chart continually to familiarize self with case or does not relate current visit with patient’s history or chart (or does not even have chart).		Clinician makes some reference to past visits or history, but familiarity with these does not seem strong.		Clinician indicates clear familiarity with patient’s history/chart (e.g., mentions recent tests performed or visit information based on previous chart notes).
B. Greet warmly	Greeting of patient is cursory, impersonal, or nonexistent.		Patient is greeted in manner that recognizes patient, but without great warmth or personalization.		Patient is greeted in manner that is personal and warm (e.g., clinician asks patient how s/he likes to be addressed, uses patient’s name).
C. Engage in small talk	The clinician gets right down to business without any attempt at small talk (or cuts patient off curtly and abruptly, or if later in visit, shows only passing interest).		Clinician makes cursory attempt at small talk (shows no great interest, keeps discussion brief before moving on).		Clinician makes non-medical comments, using these to put the patient at ease.
D. Question style	The clinician tries to identify the problem(s) using primarily closed-ended questions (staccato style).		The clinician tries to identify the problem(s) using a combination of open and closed ended questions (possibly begins with open-ended but quickly reverts to closed ended).		The clinician tries to identify the problem(s) using primarily open-ended questions (asks questions in a way that allows patient to tell own story with minimum of interruptions or closed ended questions).
E. Expansion of concerns	The clinician interrupts or cuts the patient off in his/her attempt to expand (is clearly not very interested).		Clinician neither cuts the patient off nor expresses great interest in learning more (listens, but does not encourage expansion or further discussion).		The clinician encourages the patient to expand indiscussing his/her concerns (e.g., using various continuers such as Aha, Tell me more, Go on).
F. Elicit full agenda	The clinician immediately pursues the patient’s first concern without an attempt to discover other possible concerns of the patient’s.		The clinician makes some reference to other possible complaints, or asks briefly about them before pursuing the patient's first complaint, or generates an agenda as the visit progresses		The clinician attempts to elicit the full range of the patient’s concerns by generating an agenda early in the visit (clinician does other than simply pursue first stated complaint).
Habit 2: Elicit patient's perspective
A. Patient's understanding of the problem	Clinician makes no attempt/shows no interest in understanding the patient’s perspective.		Clinician shows brief or superficial interest in understanding the patient’s understanding of the problem and briefly considers low health literacy.		Clinician shows great interest in exploring the patient’s understanding of the problem (e.g., asks the patient what the symptoms mean to him/her) and considers low health literacy: do you need help to fill in forms? Cues: missed appointments, excuses, inconsistent information.
B. Goals for visit	Clinician makes no attempt to determine (shows no interest in) what the patient hopes to get out of the visit.		Clinician shows interest in getting a brief sense of what the patient hopes to get out of the visit, but moves on quickly.		Clinician asks (or responds with interest) about what the patient hopes to get out of the visit (e.g., can be general expectations or specific requests such as meds, referrals).
C. Impact on life	Clinician makes no attempt to determine/shows no interest in how the problem is affecting patient’s lifestyle.		Clinician attempts to determine briefly/shows only some interest in how the problem is affecting patient’s lifestyle.		Clinician attempts to determine in detail/shows great interest in how the problem is affecting patient’s lifestyle (work, family, daily activities).
Habit 3: Demonstrate empathy and creates a shame free environment, to address potential feelings of shame and/or confusion
A. Encourage emotional expression	Clinician shows no interest in patient’s emotional state and/or discourages or cuts off the expression of emotion by the patient (signals verbally or nonverbally that it is not okay to express emotions).		Clinician shows relatively little interest or encouragement for the patient’s expression of emotion; or allows emotions to be shown but actively or subtly encourages patient to move on.		Clinician openly encourage/is receptive to the expression of emotion (e.g., through use of continuers or appropriate pauses (signals verbally or nonverbally that it is okay to express feelings).
B. Accept feelings	Clinician makes no attempt to respond to/validate the patient’s feelings, or possibly belittles or challenges them (e.g., It’s ridiculous to be so concerned about . . .).		Clinician briefly acknowledges patient’s feelings but makes no effort to indicate acceptance/validation.		Clinician makes comments clearly indicating acceptance/validation of patient’s feelings (e.g., I’d feel the same way . . . I can see how that would worry you . . .).
C. Identify feelings	Clinician makes no attempt to identify patient’s feelings.		Clinician makes brief reference to patient’s feelings, but does little to explore them by identification or labeling.		Clinician makes clear attempt to explore patient’s feelings by identifying or labeling them (e.g., So how does that make you feel? It seems to me that you are feeling quite anxious about…)
D. Show good non-verbal behaviour	Clinician’s nonverbal behavior displays lack of interest and/or concern and/or connection (e.g., little or no eye contact, body orientation or use of space inappropriate, bored voice).		Clinician’s nonverbal behavior shows neither great interest or disinterest (or behaviors over course of visit are inconsistent).		Clinician displays nonverbal behaviors that express great interest, concern and connection (e.g., eye contact, tone of voice, and body orientation) throughout the visit.
Habit 4: Invest in the end
A. Use patients frame of reference	Clinician frames diagnosis and information in terms that fit physician’s frame of reference rather than incorporating those of the patient.		Clinician makes cursory attempt to frame diagnosis and information in terms of patient’s concerns and attempts to provide brief and understandable information on diagnoses.		Clinician frames diagnostic and other relevant information in ways that reflect patient’s initial presentation of concerns. Information on diagnosis is brief and understandable.
B. allow time to absorb	Clinician gives information and continues on quickly with giving patient opportunity to react (impression is that this information will not be remembered properly or fully appreciated by the patient).		Clinician pauses briefly for patient reaction, but then quickly moves on (leaving the impression that the patient may not have fully absorbed the information).		Clinician pauses after giving information with intent of allowing patient to react to and absorb it.
C. Give clear explanation	Information is stated in ways that are technical or above patient’s head (indicating that the patient has probably not understood it fully or properly).		Information contains some jargon and is somewhat difficult to understand. Clinician attempts to prioritize information and using Ask me 3.		Information is stated clearly (in plain language) and with little or no use of jargon. Clinician prioritizes information regarding cause, severity, consequences using Ask me 3: 1. What do I need to know, 2. What do I need to do, 3. Why is it important?
D Offer rationale for tests	Clinician offers/orders tests and treatments, giving little or any rationale for these.		Clinician only briefly explains the rationale for tests and treatments.		Clinician fully/clearly explains the rationale behind current, past, or future tests and treatments so that patient can understand the significance of these to diagnosis and treatment.
E. Test for comprehension	Clinician makes no effort to determine whether the patient has understood what has been said.		Clinician briefly or ineffectively tests for the patient’s comprehension.		Clinician effectively tests for the patient’s comprehension and uses Teach back: I want to make sure I have explained everything clearly, could you tell me in your own words what you need to know or do?
F. Involve in decisions	Provider shows no interest in having patient’s involvement or actively discourages/ignores patient’s efforts to be part of decision making process.		Clinician shows little interest in inviting the patient’s involvement in the decision making process, or responds to the patient’s attempts to be involved with relatively little enthusiasm.		Clinician clearly encourages and invites patient’s input into the decision making process, using Choice talk (doctor makes patients aware that they have a choice: step back, offer and justify choice , check reaction, defer closure) and Option talk (doctor provides brief understandable informationon treatment options: check knowledge, list and describe options, discuss harms and benefits, summariz…
G. Explore plan acceptability	Clinician offers recommendations for treatment with little or no attempts to elicit patient’s acceptance of (willingness or likelihood of following) the plan.		Clinician makes brief attempt to determine acceptability of treatment plan, and moves on quickly.		Clinician explores acceptability of treatment plan, expressing willingness to negotiate if necessary, using decision talk: involve the patient in decision making including support to explore individual considerations: Focus and elicit preferences, educate the patients how to disclose their concerns, ask questions and state their preferences, move to a decision, offer review
H. Explore barriers	Clinician does not address whether barriers exist for implementation of treatment plan.		Clinician briefly explores barriers to implementation of treatment plan.		Clinician fully explores barriers to implementation of treatment plan and adherence to the treatment.
Enabling self management 1.	Clinician does not discuss how to prepare for self-management.		Clinician briefly discusses how to prepare for self-management.		Clinician discusses how to prepare for self-management (write down information, how to state preferences, concerns).
Enabling self management 2.	Clinician does not formulate and realistic goals with the patients and does not provide clear in structions		Clinician briefly discusses to formulate and realistic goals with the patients and briefly provides clear instructions		Formulates personal and realistic goals with the patient and provides clear instructions: o Combine prior knowledge on disease with identifying strategies for new behavior. o Strengthen self-efficacy: discuss self-monitoring, overcoming problems, sources of support.
Enabling self management 3.	Clinician makes no effort to determine whether the patient has understood the instructions.		Clinician briefly or ineffectively tests for the patient’s comprehension of instructions.		Uses teach back to check understanding of instructions: ask patients to tell instructions in their own words.
I. Encourage questions	Clinician makes no attempt to solicit additional questions from patient or largely ignores them if made unsolicited.		Clinician allows for additional questions from patient, but does not encourage question asking nor respond to them in much detail.		Clinician openly encourages and asks for additional questions from patient (and responds to them in at least some detail). E.g. what questions do you have, in stead of do you have any questions?
J. Plan for follow up	Clinician makes no reference to follow-up plans.		Clinician makes references to follow-up, but does not make specific plans.		Clinician makes clear and specific plans for follow-up to the visit.
Overall evaluation: when you consider your ratings relating to the four habits and non-verbal communication, what rating would you provide from 1-10 as an overall evaluation of the entire Medical consultation?	Rating from 1-10
Specific feedback or special issues regarding medical consultation:	Fill in:
